# Supplementary material for: Focal Molography Allows for Affinity and Concentration Measurements of Proteins in Complex Matrices with High Accuracy
Source: Biosensors (Basel). 2025 Jan 22;15(2):66. doi: 10.3390/bios15020066 (PMC11853488; doi:10.3390/bios15020066)
Supplement: Supplementary file 1 [file biosensors-15-00066-s001.zip]

Archive with 1 entries (1 files):
- biosensors-3408240-supplementary.pdf
